# Supplementary material for: Molecular Diversity and Evolutionary Relatedness of Paulownia Witches’-Broom Phytoplasma in Different Geographical Distributions in China
Source: Biology (Basel). 2022 Nov 3;11(11):1611. doi: 10.3390/biology11111611 (PMC9687790; doi:10.3390/biology11111611)
Supplement: Supplementary file 1 [file biology-11-01611-s001.zip]

Archive with 1 entries (1 files):
- biology-1909481-supplementary.pdf
